# Supplementary material for: Differential Contributions of Specimen Types, Culturing, and 16S rRNA Sequencing in Diagnosis of Prosthetic Joint Infections
Source: J Clin Microbiol. 2018 Apr 25;56(5):e01351-17. doi: 10.1128/JCM.01351-17 (PMC5925708; doi:10.1128/JCM.01351-17)
Supplement: Supplemental material [file JCM.01351-17_zjm999095913sd2.xlsx]

## Sheet: S2 metadata
Patient no	Box no	Gender	Age	OP site	Diagnosis before	Diagnosis after	Culture result	Tissue biopsies 6 days	Joint fluid 6 days	Prosthetic component 6 days	Prosthetic swab 6 days	Bone biopsy 6 days	Tissue biopsies 14 days	Joint fluid 14 days	Prosthetic components 14 days	Prosthetic swab 14 days	Bone biopsy 14 days	NGS all	NGS Tissue	NGS Joint fluid	NGS Prosthesis	NGS Prosthetic swab	NGS Bone biopsy
1	1	M	62	Knee	Infection, Chronic	Infection, Chronic	F. magna	Neg	Neg	F. magna	Neg	Neg	Neg	Neg	F. magna	Neg	Neg	F. magna	Neg	F. magna	F. magna	Neg	Neg
2	2	F	85	Hip	Aseptic failure	Aseptic failure	Neg	Neg	Neg	Neg	Neg	Neg	Neg	Neg	Neg	Neg	Neg	Neg	Neg	Neg	Neg	Neg	Neg
3	3	M	61	Knee	Aseptic failure	Aseptic failure	Neg	Neg	Neg	Neg	Neg	Neg	Neg	Neg	Neg	Neg	Neg	Neg	Neg	Neg	Neg	Neg	Neg
4	5	F	48	Knee	NUK patient	Aseptic failure	Neg	Neg	NS	Neg	Neg	Neg	Neg	NS	Neg	Neg	Neg	Neg	Neg	Neg	Neg	NS	Neg
5	8	F	68	Hip	NUK patient	Infection, Chronic	S. lugdunensis	S. lugdunensis	S. lugdunensis	Neg	Neg	Neg	S. lugdunensis	S. lugdunensis	S. lugdunensis	Neg	Neg	Staphylococcus sp.	Neg	Staphylococcus sp.	Staphylococcus sp.	Neg	Neg
6	9	F	70	Knee	Aseptic failure	Aseptic failure	Neg	Neg	Neg	Neg	Neg	Neg	Neg	Neg	Neg	Neg	Neg	Neg	Neg	Neg	Neg	Neg	Neg
7	11	F	50	Knee	NUK patient	Chronic pain	Neg	Neg	Neg	Neg	Neg	Neg	Neg	Neg	Neg	Neg	Neg	Neg	NS	NS	Neg	NS	NS
7	12	F	50	Knee	NUK patient	Chronic pain	Neg	Neg	Neg	Neg	Neg	Neg	Neg	Neg	Neg	Neg	Neg	Neg	Neg	Neg	Neg	Neg	Staphylococcus sp.
9	14	F	48	Hip	Aseptic failure	Aseptic failure	Neg	Neg	Neg	Neg	Neg	Neg	Neg	Neg	Neg	Neg	Neg	Neg	NS	Neg	Neg	NS	NS
10	16	F	94	Hip	Infection	Infection	HS gr. C	Neg	Neg	HS gr. C	Neg	HS gr. C	Neg	Neg	HS gr. C	HS gr. C	HS gr. C	Streptococcus sp.	Streptococcus sp.	Streptococcus sp.	Streptococcus sp.	Streptococcus sp.	Streptococcus sp.
11	17	M	72	Hip	Aseptic failure	Aseptic failure	Neg	Neg	Neg	Neg	Neg	Neg	Neg	Neg	Neg	Neg	Neg	Neg	Neg	Neg	Neg	Neg	Neg
12	18	F	69	Knee	Aseptic failure	Aseptic failure	Neg	Neg	Neg	Neg	Neg	Neg	Neg	Neg	Neg	Neg	Neg	Neg	Neg	Neg	Neg	Staphylococcus spp.	Neg
13	19	F	87	Hip	Aseptic failure	Aseptic failure	Neg	Neg	Neg	Neg	Neg	Neg	Neg	Neg	Neg	Neg	Neg	Neg	Neg	Neg	Neg	Neg	Neg
14	20	F	59	Knee	Infection	Infection	S. aureus	S. aureus	S. aureus	S. aureus	NS	NS	S. aureus	S. aureus	S. aureus	NS	NS	Staphylococcus sp.	NS	Staphylococcus sp.	Staphylococcus sp.	NS	NS
15	22	F	82	Hip	Infection	Cultureneg. Inf	Neg	Neg	Neg	NS	NS	NS	Neg	Neg	NS	NS	NS	Streptococcus sp.	Neg	Streptococcus sp.	NS	Streptococcus sp.	NS
16	23	F	72	Knee	Aseptic failure	Aseptic failure	Neg	Neg	Neg	Neg	NS	Neg	Neg	Neg	Neg	NS	Neg	Neg	Neg	Neg	Neg	Neg	Neg
17	24	F	72	Knee	Infection	Infection	HS gr. C	HS gr. C	Neg	HS gr. C	Neg	Neg	HS gr. C	Neg	HS gr. C	Neg	Neg	Streptococcus sp.	Streptococcus sp.	Streptococcus sp.	Streptococcus sp.	Streptococcus sp.	Neg
18	25	M	63	Knee	Aseptic failure	Infection	S. lugdunensis	S. lugdunensis	S. lugdunensis	Neg	Neg	Neg	S. lugdunensis	S. lugdunensis	S. lugdunensis	S. lugdunensis	Neg	Staphylococcus sp.	Neg	Staphylococcus sp.	Staphylococcus sp.	Staphylococcus sp.	Neg
19	26	M	65	Hip	Aseptic failure	Aseptic failure	Neg	Neg	NS	Neg	Neg	Neg	Neg	NS	Neg	Neg	Neg	Neg	Neg	Neg	Neg	Neg	Neg
20	27	F	51	Knee	NUK patient	Aseptic failure	Neg	Neg	Neg	P. acnes	Neg	Neg	Neg	Neg	P. acnes	Neg	Neg	Neg	Neg	Neg	Neg	Neg	Corynebacterium sp.
21	28	M	79	Hip	Aseptic failure	Aseptic failure	Neg	Neg	Neg	Neg	Neg	Neg	Neg	Neg	Neg	Neg	Neg	Neg	Neg	Neg	Neg	Neg	Neg
22	29	M	67	Hip	NUK patient	Infection	Polymicrobial	HS gr. B C. striatum	HS gr. B C. striatum	HS gr. B C. striatum	HS gr. B C. striatum	HS gr. B	HS gr. B C. striatum	HS gr. B C. striatum	HS gr. B C. striatum	HS gr. B C. striatum	HS gr. B	Streptococcus sp.	Streptococcus sp.	Streptococcus sp.	Streptococcus sp.	Streptococcus sp.	Streptococcus sp.
23	32	F	76	Hip	NUK patient	Infection	S. aureus	S. aureus	S. aureus	S. aureus	Neg	Neg	S. aureus	S. aureus	S. aureus	Neg	Neg	Staphylococcus sp.	Neg	Neg	Staphylococcus sp.	Neg	Neg
24	33	M	74	Hip	NUK patient	Infection	S. capitis	S. capitis	Neg	S. capitis	NS	NS	S. capitis	S. capitis	S. capitis	NS	NS	Staphylococcus sp.	NS	NS	Staphylococcus sp.	NS	NS
25	36	F	61	Knee	NUK patient	Aseptic failure	Neg	Neg	Neg	Neg	Neg	Neg	Neg	Neg	Neg	Corynebacterium sp.	Neg	Neg	Neg	Neg	Neg	Neg	Neg
26	37	M	71	Hip	Aseptic failure	Aseptic failure	Neg	Neg	Neg	Neg	Neg	Neg	Neg	Neg	Neg	Neg	Neg	Neg	Neg	Neg	Neg	Neg	Neg
27	38	M	75	Hip	Aseptic failure	Aseptic failure	Neg	Neg	Neg	Neg	Neg	Neg	Neg	Neg	Neg	Neg	Neg	Neg	Neg	Neg	Neg	Neg	Neg
28	39	M	84	Knee	Aseptic failure	Aseptic failure	Neg	Neg	Neg	Neg	Neg	Neg	Neg	Neg	Neg	Neg	Neg	Neg	Neg	Neg	Neg	Neg	Neg
30	41	F	50	Knee	Aseptic failure	Aseptic failure	Neg	Neg	Neg	Neg	Neg	Neg	Neg	Neg	Neg	Neg	Neg	Neg	Neg	Neg	Neg	F. magna	Neg
31	42	M	75	Knee	Aseptic failure	Aseptic failure	Neg	Neg	Neg	Neg	Neg	Neg	Neg	Neg	CoNS	Neg	Neg	Neg	NS	Neg	Neg	NS	NS
33	44	M	78	Hip	Aseptic failure	Aseptic failure	Neg	Neg	Neg	NS	Neg	Neg	Neg	Neg	NS	Neg	Neg	Neg	Neg	Neg	Neg	Neg	Neg
34	45	M	62	Hip	Infection, Chronic	Infection, Chronic	S. aureus	S. aureus	S. aureus	S. aureus	S. aureus	S. aureus	S. aureus	S. aureus	S. aureus	S. aureus	S. aureus	Staphylococcus sp.	Neg	Staphylococcus sp.	Staphylococcus sp.	Staphylococcus sp.	Neg
34	46	M	62	Knee	Infection, Chronic	Infection, Chronic	S. aureus	S. aureus	S. aureus	S. aureus	S. aureus	S. aureus	S. aureus	S. aureus	S. aureus	S. aureus	S. aureus	Staphylococcus sp.	Neg	Staphylococcus sp.	Staphylococcus sp.	Staphylococcus sp.	Staphylococcus sp.
35	48	F	86	Hip	Aseptic failure	Undertermined	E. coli	Neg	Neg	E. coli	Neg	Neg	Neg	E. coli	E. coli	Neg	Neg	Neg	NS	Neg	Neg	NS	NS
36	49	M	86	Hip	Aseptic failure	Aseptic failure	Neg	Neg	Neg	Neg	Neg	Neg	Neg	Neg	Propionibacterium avidum	Neg	Neg	Neg	Neg	Neg	Neg	Neg	Neg
37	50	F	71	Knee	Aseptic failure	Aseptic failure	Neg	Neg	Neg	Neg	Neg	Neg	Neg	Neg	CoNS	Neg	Neg	Neg	Neg	Neg	Neg	Neg	Neg
38	52	M	49	Hip	NUK patient	Infection	Polymicrobial	S. capitis CoNS	NS	S. capitis CoNS	Neg	Neg	S. capitis CoNS	NS	S. capitis CoNS	Neg	Neg	Staphylococcus sp.	Neg	NS	Staphylococcus sp.	Neg	Neg
39	54	M	68	Knee	Aseptic failure	Aseptic failure	Neg	Neg	NS	Neg	Neg	Neg	Neg	NS	Neg	Neg	Neg	Neg	Neg	Neg	Neg	Neg	Neg
40	55	M	67	Knee	NUK patient	Infection	Polymicrobial	Neg	Neg	S. epidermidis P. acnes	Neg	Neg	S. epidermidis S. capitis P. acnes	S. epidermidis	S. epidermidis P. acnes	CoNS	Neg	Staphylococcus sp.	Neg	Staphylococcus sp.	Staphylococcus sp.	Staphylococcus sp.	Neg
42	57	M	78	Knee	Aseptic failure	Aseptic failure	Neg	Neg	CoNS	Neg	Neg	Neg	Neg	CoNS	Neg	Neg	Neg	Neg	Neg	Neg	Neisseriaceae taxon	Neg	Neg
43	58	F	77	Knee	Aseptic failure	Aseptic failure	Neg	Neg	NS	Neg	Neg	Neg	Neg	NS	Neg	Neg	Neg	Neg	Neg	Neg	Neg	NS	Neg
44	59	M	64	Hip	Infection, Chronic	Infection, Chronic	P. acnes	Neg	Neg	Neg	Neg	Neg	P. acnes	P. acnes	P. acnes	Neg	P. acnes	Propionibacterium sp.	Propionibacterium sp.	Propionibacterium sp.	Propionibacterium sp.	Propionibacterium sp.	Neg
45	60	F	85	Hip	Aseptic failure	Infection	E. faecalis	E. faecalis	E. faecalis	Neg	Neg	Neg	E. faecalis	E. faecalis	E. faecalis	Neg	Neg	E. faecalis	Neg	Neg	E. faecalis	Neg	Neg
46	63	M	70	Knee	NUK patient	Chronic pain	Neg	Neg	Neg	Neg	Neg	NS	Neg	Neg	Neg	Neg	NS	Neg	Neg	Neg	Neg	Neg	NS
47	62	M	62	Knee	Aseptic failure	Aseptic failure	Neg	Neg	Neg	Neg	Neg	Neg	Neg	Neg	Neg	Neg	Neg	Neg	Neg	Neg	Neg	Neg	Neg
48	64	F	85	Hip	Aseptic failure	Infection	S. epidermidis	Neg	S. epidermidis	Neg	Neg	Neg	S. epidermidis	S. epidermidis	S. epidermidis	S. epidermidis	S. epidermidis	Staphylococcus sp.	Neg	NS	Staphylococcus sp.	Staphylococcus sp.	Neg
50	66	F	34	Hip	Aseptic failure	Aseptic failure	Neg	Neg	NS	Neg	NS	Neg	Neg	NS	Neg	NS	Neg	Neg	Neg	Neg	Neg	Neg	Neg
52	68	F	88	Hip	Infection	Undertermined	Neg	Neg	NS	Neg	Neg	Neg	Neg	NS	Neg	Neg	Neg	Streptococcus sp.	Neg	NS	Streptococcus sp.	Streptococcus sp.	Neg
53	69	M	56	Knee	Aseptic failure	Aseptic failure	Neg	Neg	Neg	Neg	Neg	Neg	Neg	Neg	Neg	Neg	Neg	Neg	Neg	Neg	Neg	Neg	Neg
54	70	F	77	Knee	Infection	Infection	E. coli	E. coli	E. coli	NS	NS	NS	E. coli	E. coli	NS	NS	NS	NS	NS	NS	NS	NS	NS
55	72	M	75	Knee	Aseptic failure	Aseptic failure	Neg	Neg	Neg	Neg	Neg	Neg	Neg	Neg	Neg	Neg	Neg	Neg	Neg	Neg	Neg	Neg	Neg
56	73	M	46	Hip	NUK patient	Infection	E. faecalis	E. faecalis	E. faecalis	E. faecalis	E. faecalis	E. faecalis	E. faecalis	E. faecalis	E. faecalis	E. faecalis	E. faecalis	Polymicrobial	NS	E. faecalis F. magna	E. faecalis F. magna	Neg	Neg
58	77	F	71	Knee	Infection	Infection	Salmonella Dublin	Salmonella Dublin	Salmonella Dublin	Salmonella Dublin	Salmonella Dublin	NS	Salmonella Dublin	Salmonella Dublin	Salmonella Dublin	Salmonella Dublin	NS	Salmonella enterica	Salmonella enterica	Salmonella enterica	Salmonella enterica	Neg	NS
59	78	M	78	Hip	Infection, Chronic	Infection, Chronic	S. epidermidis	S. epidermidis	Neg	S. epidermidis	Neg	Neg	S. epidermidis	S. epidermidis CoNS	S. epidermidis	Neg	Neg	Staphylococcus sp.	Neg	Neg	Staphylococcus sp.	Neg	Neg
61	82	F	53	Knee	Aseptic failure	Aseptic failure	Neg	Neg	NS	Neg	NS	NS	Neg	NS	Neg	NS	NS	Neg	Neg	NS	Neg	F. magna	NS
62	83	M	79	Hip	Aseptic failure	Aseptic failure	Neg	Neg	Neg	Neg	NS	Neg	Neg	Neg	Neg	NS	Neg	Neg	Neg	Neg	Neg	NS	Neg
64	85	F	69	Knee	Aseptic failure	Aseptic failure	Neg	Neg	Neg	Neg	Neg	Neg	Neg	Neg	Neg	Neg	Neg	Neg	Neg	Neg	Neg	Neg	Neg
65	87	F	84	Knee	Infection	Infection	S. aureus	S. aureus	S. aureus	NS	NS	NS	S. aureus	S. aureus	NS	NS	NS	Neg	NS	NS	NS	NS	NS
66	88	M	79	Knee	Infection, Chronic	Infection, Chronic	P. aeruginosa	P. aeruginosa	Neg	P. aeruginosa	Neg	Neg	P. aeruginosa	P. aeruginosa	P. aeruginosa	Neg	Neg	Neg	Neg	Staphylococcus sp.	Neg	Neg	Neg
67	89	M	75	Knee	Aseptic failure	Aseptic failure	Neg	Neg	Neg	NS	NS	NS	Neg	Neg	NS	NS	NS	Neg	Neg	Neg	Neg	NS	NS
69	92	F	74	Knee	Aseptic failure	Aseptic failure	Neg	Neg	Neg	Neg	NS	Neg	Neg	Neg	Neg	NS	Neg	Neg	NS	Neg	Neg	NS	NS
70	94	F	65	Knee	Infection	Cultureneg. Inf	Neg	Neg	Neg	NS	Neg	Neg	Neg	Neg	NS	Neg	Neg	Neg	Neg	Neg	NS	Neg	Neg
73	97	M	80	Knee	Aseptic failure	Aseptic failure	Neg	Neg	Neg	Neg	Neg	Neg	Neg	Neg	Neg	Neg	Neg	Neg	Neg	Neg	Neg	Neg	Neg
74	98	F	60	Hip	Aseptic failure	Aseptic failure	Neg	Neg	Neg	Neg	Neg	Neg	Neg	Neg	Neg	Neg	Neg	Neg	Neg	Neg	Neg	Neg	Neg
75	99	F	54	Knee	Aseptic failure	Aseptic failure	Neg	Neg	Neg	NS	Neg	Neg	Neg	Neg	NS	Neg	Neg	Neg	NS	Neg	Neg	NS	Neg
75	100	F	54	Knee	Aseptic failure	Aseptic failure	Neg	Neg	Neg	Neg	Neg	NS	Neg	Neg	Neg	Neg	NS	Neg	Neg	Neg	Neg	Streptococcus sp.	NS
76	101	M	67	Hip	Aseptic failure	Aseptic failure	Neg	Neg	Neg	NS	Neg	NS	Neg	Neg	NS	Neg	NS	Neg	Neg	Neg	NS	Neg	NS
77	102	M	50	Knee	NUK patient	Infection	Polymicrobial	S. capitis S. hominis	S. epidermidis S. capitis S. warneri	S. capitis	Neg	Neg	S. capitis S. hominis	S. epidermidis S. capitis S. warneri	S. capitis	Neg	Neg	Staphylococcus sp.	NS	Neg	Staphylococcus sp.	NS	NS
78	104	F	71	Knee	Aseptic failure	Aseptic failure	Neg	Neg	NS	Neg	Neg	Neg	Neg	NS	Neg	Neg	Neg	Neg	Neg	Neg	Neg	Neg	Neg
79	105	F	61	Knee	NUK patient	Infection	Polymicrobial	S. epidermidis Corynebacterium jeikeium	S. epidermidis C. jeikeium	S. epidermidis C. jeikeium	S. epidermidis C. jeikeium	Neg	S. epidermidis C. jeikeium	S. epidermidis C. jeikeium	S. epidermidis C. jeikeium	S. epidermidis C. jeikeium	Neg	Polymicrobial	Staphylococcus sp. Corynebacterium sp. Lactococcus lactis	Staphylococcus sp. Corynebacterium sp.	Staphylococcus sp. Corynebacterium sp.	Staphylococcus sp. Corynebacterium sp.	NS
79	107	F	61	Knee	NUK patient	Infection	S. aureus	S. aureus	NS	NS	NS	NS	S. aureus	NS	NS	NS	NS	NS	NS	NS	NS	NS	NS
80	108	F	64	Hip	NUK patient	Aseptic failure	Neg	Neg	Neg	NS	Neg	Neg	Neg	Neg	NS	P. acnes	P. acnes	Neg	Neg	Neg	Neg	Neg	Neg
81	109	M	61	Knee	Infection	Infection	Polymicrobial	S. aureus S. epidermidis CoNS Streptococcus mitis C. perfringens C. jeikeium Gram pos cocci E. faecalis F. magna Acinetobacter sp. H. kunzii	S. aureus S. epidermidis CoNS S. mitis C. perfringens C. amycolatum	Neg	NS	NS	S. aureus S. epidermidis CoNS S. mitis C. perfringens C. jeikeium Gram pos cocci E. faecalis F. magna Acinetobacter sp. H. kunzii	S. aureus S. epidermidis CoNS S. mitis C. perfringens C. amycolatum	S. aureus S. epidermidis CoNS Streptococcus gordonii Corynebacterium sp.	NS	NS	Polymicrobial	NS	NS	Staphylococcus sp. Streptococcus sp. Corynebacterium sp. Clostridrium sp. E. faecalis F. magna Helcococcus sp.	NS	NS
82	110	F	67	Knee	Aseptic failure	Aseptic failure	Neg	Neg	Neg	Neg	Neg	NS	Neg	Neg	Neg	Neg	NS	Neg	Neg	Neg	Neg	Neg	NS
84	112	M	87	Hip	Infection	Infection	E. faecalis	E. faecalis	E. faecalis	Neg	Neg	Neg	E. faecalis	E. faecalis	E. faecalis	Neg	E. faecalis	E. faecalis	Neg	E. faecalis	E. faecalis	Neg	Neg
85	113	F	49	Knee	Aseptic failure	Aseptic failure	Neg	Neg	Neg	Neg	Neg	NS	Neg	Neg	Neg	Neg	NS	Neg	NS	Neg	Neg	NS	NS
86	114	F	73	Hip	NUK patient	Aseptic failure	Neg	Neg	Neg	Neg	Neg	Neg	Neg	Neg	Neg	Neg	Neg	Neg	NS	Neg	Neg	NS	NS
87	115	M	38	Hip	Aseptic failure	Aseptic failure	Neg	Neg	Neg	Neg	Neg	Neg	Neg	Neg	Neg	Neg	Neg	Neg	Neg	Neg	Neg	Neg	Neg
88	116	M	64	Hip	Infection	Infection	S. aureus	S. aureus	S. aureus	S. aureus CoNS	S. aureus	S. aureus	S. aureus	S. aureus	S. aureus CoNS	S. aureus	S. aureus	Staphylococcus sp.	Neg	Staphylococcus sp.	Neg	Neg	Neg
89	118	M	65	Knee	Infection	Infection	HS gr. G	HS gr. G	HS gr. G	HS gr. G	HS gr. G	HS gr. G	HS gr. G	HS gr. G	HS gr. G	HS gr. G	HS gr. G	Streptococcus sp.	Streptococcus sp.	Streptococcus sp.	Streptococcus sp.	Streptococcus sp.	Streptococcus sp.
90	119	F	72	Hip	Aseptic failure	Aseptic failure	Neg	Neg	Neg	Neg	Neg	Neg	Neg	Neg	Neg	Neg	Neg	Neg	Neg	Neg	Neg	Neg	Neg
91	120	F	68	Hip	Aseptic failure	Aseptic failure	Neg	Neg	Neg	Neg	Neg	Neg	Neg	Neg	Neg	Neg	Neg	Neg	Neg	Neg	Neg	Neg	Neg
92	121	F	66	Knee	Infection	Infection	Polymicrobial	Neg	Neg	Neg	Neg	Neg	S. epidermidis	S. aureus	Neg	S. epidermidis	Neg	Staphylococcus sp.	Neg	Staphylococcus sp.	Staphylococcus sp.	Neg	Neg
93	122	M	75	Knee	Aseptic failure	Aseptic failure	Neg	Neg	Neg	Neg	Neg	Neg	Neg	Neg	Neg	Neg	Neg	Neg	Neg	Neg	Neg	Neg	Neg
94	123	M	66	Hip	Infection	Infection	Polymicrobial	S. capitis	CoNS	S. capitis S. epidermidis	Neg	NS	S. capitis	CoNS	S. capitis S. epidermidis	Neg	NS	Polymicrobial	Neg	Staphylococcus sp.	Staphylococcus sp.	Neg	NS
95	124	F	86	Hip	Aseptic failure	Aseptic failure	Neg	Neg	Neg	Neg	Neg	NS	Neg	Neg	Neg	Neg	NS	Neg	Neg	Neg	Neg	Neg	Neg
96	125	F	84	Hip	Aseptic failure	Infection	P. acnes	Neg	Neg	Neg	Neg	Neg	P. acnes	P. acnes	Neg	Neg	Neg	Neg	Neg	Neg	Staphylococcus sp.	Neg	Neg
98	127	M	64	Knee	Aseptic failure	Aseptic failure	Neg	Neg	NS	Neg	Neg	Neg	Neg	NS	Neg	Neg	Neg	Neg	Neg	Neg	Neg	Neg	Neg
99	129	F	84	Hip	Infection	Infection	E. coli	E. coli	E. coli	E. coli	NS	Neg	E. coli	E. coli	E. coli	NS	Neg	Polymicrobial	E. coli Staphylococcus sp.	E. coli Staphylococcus sp.	E. coli Staphylococcus sp.	E. coli Staphylococcus sp.	Neg
100	130	F	76	Hip	Aseptic failure	Aseptic failure	Neg	Neg	Neg	Neg	Neg	Neg	Neg	Neg	Neg	Neg	Neg	Neg	Neg	Neg	Neg	Neg	Neg
101	133	M	84	Knee	Infection, Chronic	Aseptic failure	Neg	Neg	Neg	Neg	Neg	NS	Neg	Neg	Neg	Neg	NS	Neg	Neg	Neg	Neg	Neg	NS
102	134	F	50	Hip	Aseptic failure	Aseptic failure	Neg	Neg	Neg	Neg	Neg	Neg	Neg	Neg	Neg	Neg	Neg	Neg	NS	Neg	Neg	NS	NS
103	135	F	76	Knee	Aseptic failure	Aseptic failure	Neg	Neg	Neg	Neg	Neg	NS	Neg	Neg	Neg	Neg	NS	Neg	NS	Neg	Neg	Neg	NS
104	136	M	60	Knee	Aseptic failure	Aseptic failure	Neg	Neg	Neg	Neg	NS	NS	Neg	Neg	Neg	NS	NS	Neg	NS	Neg	Neg	NS	NS
105	137	F	86	Hip	Aseptic failure	Infection	CoNS	CoNS	Neg	Neg	Neg	Neg	CoNS	P. acnes	Neg	Neg	Neg	Neg	Neg	Neg	Neg	Neg	Neg
106	138	M	69	Hip	NUK patient	Infection	Polymicrobial	P. acnes HS gr. G	P. acnes S. epidermidis	Neg	Neg	P. acnes	P. acnes HS gr. G	P. acnes S. epidermidis	P. acnes	P. acnes	P. acnes	Propionibacterium sp.	NS	Neg	Propionibacterium sp.	Neg	Neg
108	140	F	72	Knee	Aseptic failure	Aseptic failure	Neg	Neg	Neg	Neg	Neg	Neg	Neg	Neg	Neg	Neg	Neg	Neg	Neg	Neg	Neg	Neg	Neg
109	142	M	59	Knee	NUK patient	Infection	Polymicrobial	Neg	Enterobacter sp.	S. capitis S. hominis CoNS Enterobacter sp. P. acnes Corynebacter sp.	Neg	Neg	P. acnes S. hominis	Enterobacter sp.	S. capitis S. hominis CoNS Enterobacter sp. P. acnes Corynebacter sp.	Neg	Corynebacterium sp.	Neg	Neg	Neg	Neg	Neg	Neg
110	143	M	89	Knee	Aseptic failure	Aseptic failure	Neg	Neg	Neg	Neg	Neg	Neg	Neg	Neg	Neg	Neg	Neg	Neg	Neg	Neg	Neg	Neg	Neg
111	144	M	82	Hip	Aseptic failure	Aseptic failure	Neg	Neg	Neg	Neg	Neg	Neg	Neg	Neg	Neg	Neg	Neg	Neg	NS	Neg	Neg	NS	NS
112	145	F	88	Hip	Aseptic failure	Aseptic failure	Neg	Neg	Neg	Neg	Neg	Neg	Neg	Neg	Neg	Neg	Neg	F. magna	Neg	F. magna	Neg	Neg	F. magna
113	147	M	38	Hip	NUK patient	Infection	Polymicrobial	S. auerus CoNS	S. aureus	S. aureus	S. aureus	S. aureus	S. aureus	S. aureus	S. aureus	S. aureus	S. aureus	Staphylococcus sp.	Neg	Staphylococcus sp.	Staphylococcus sp.	Staphylococcus sp.	Neg
114	148	M	67	Hip	Aseptic failure	Aseptic failure	Neg	Neg	Neg	Neg	Neg	Neg	Neg	Neg	Neg	Neg	Neg	Neg	NS	Neg	Neg	NS	NS
115	149	F	50	Knee	Aseptic failure	Aseptic failure	Neg	Neg	Neg	Neg	Neg	Neg	Neg	Neg	Neg	Neg	Neg	Neg	Neg	Neg	NS	Neg	Neg
116	150	F	81	Hip	Aseptic failure	Aseptic failure	Neg	Neg	Neg	Neg	Neg	Neg	Neg	Neg	Neg	Neg	Neg	Neg	Neg	Neg	Neg	Neg	Neg
117	151	M	71	Hip	NUK patient	Aseptic failure	Neg	Neg	Neg	Neg	Neg	Neg	Neg	Neg	Neg	Neg	Neg	Neg	NS	Neg	Neg	Neg	NS
118	152	F	69	Knee	Infection, Chronic	Undertermined	Neg	Neg	Neg	Neg	Neg	Neg	Neg	Neg	Neg	Neg	Neg	Neg	Neg	Neg	Neg	Neg	NS
119	154	M	64	Knee	Infection	Infection	HS gr. G	HS gr. G	HS gr. G	HS gr. G	NS	Neg	HS gr. G	HS gr. G	HS gr. G	NS	Neg	Streptococcus sp.	NS	Streptococcus sp.	Streptococcus sp.	NS	NS
120	156	M	71	Hip	Aseptic failure	Aseptic failure	Neg	Neg	Neg	Neg	Neg	Neg	Neg	Neg	P. acnes	Neg	Neg	Neg	Neg	Neg	Neg	Neg	Neg
121	157	M	71	Knee	Aseptic failure	Aseptic failure	Neg	Neg	Neg	NS	Neg	NS	Neg	Neg	NS	Neg	NS	Neg	Neg	Neg	Neg	Neg	NS
122	158	M	56	Hip	Infection, Chronic	Cultureneg. Inf	Neg	Neg	NS	Neg	NS	NS	Neg	NS	Neg	NS	NS	Neg	Neg	Neg	Neg	Neg	NS
123	159	F	77	Hip	Aseptic failure	Aseptic failure	Neg	Neg	NS	Neg	Neg	NS	Neg	NS	Neg	Neg	NS	Neg	NS	Neg	Neg	Neg	NS
124	160	F	83	Hip	Aseptic failure	Aseptic failure	Neg	Neg	Neg	Neg	Neg	Neg	Neg	Propionibacterium acnes	Neg	Neg	Neg	Neg	Neg	Neg	Neg	Neg	Neg
125	161	F	68	Knee	Infection	Infection	S. lugdunensis	S. lugdunensis	S. lugdunensis	Neg	Neg	Neg	S. lugdunensis	S. lugdunensis	S. lugdunensis	S. lugdunensis	Neg	Staphylococcus sp.	Neg	Staphylococcus sp.	Staphylococcus sp.	Staphylococcus sp.	Neg

## Sheet: Bacterial isolates
Abbreviated names	Full names (as used in clinical microbiology)
NS	No sample
Neg	Negative (no growth)
Acinetobacter sp.	Acinetobacter species
C. amycolatum	Corynebacterium amycolatum
C. jeikeium	Corynebacterium jeikeium
C. striatum	Corynebacterium striatum
CoNS	Coagulase-negative staphylococci
C. perfringens	Clostridium perfringens
Corynebacterium sp.	Corynebacterium species
E. coli	Escherichia coli
Enterobacter sp.	Enterobacter species
E. faecalis	Enterococcus faecalis
F. magna	Finegoldia magna
Gr pos cocci	Gram positive cocci
H. kunzii	Helcococcus kunzii
Helcococcus sp.	Helcococcus species
HS gr. B	Hemolytic streptococcus gr. B (Streptococcus agalactiae)
HS gr. C	Hemolytic streptococcus gr. C
HS gr. G	Hemolytic streptococcus gr. G
L. lactis	Lactococcus lactis
Neisseriaceae taxon	(No further identification)
P. acnes	Propionibacterium acnes
P. avidum	Propionibacterium avidum
Propionibacterium sp.	Propionibacterium species
P. aeruginosa	Pseudomonas aeruginosa
Polymicrobial	Polymicrobial growth
S. aureus	Staphylococcus aureus
S. capitis	Staphylococcus capitis
S. epidermidis	Staphylococcus epidermidis
S. hominis	Staphylococcus hominis
S. lugdunensis	Staphylococcus lugdunensis
S. warneri	Staphylococcus warneri
S. mitis	Streptococcus mitis
S. gordonii	Streptococcus gordonii
Salmonella Dublin	Salmonella Dublin
Salmonella enterica	Salmonella enterica
